# Supplementary material for: Comparative Study of Metabolomic Profile and Antioxidant Content of Adult and In Vitro Leaves of Aristotelia chilensis
Source: Plants (Basel). 2021 Dec 23;11(1):37. doi: 10.3390/plants11010037 (PMC8747544; doi:10.3390/plants11010037)
Supplement: Supplementary file 1 [file plants-11-00037-s001.zip]

Archive with 1 entries (1 files):
- plants-1469869-supplementary.pdf
